# Supplementary material for: Accucopy: accurate and fast inference of allele-specific copy number alterations from low-coverage low-purity tumor sequencing data
Source: BMC Bioinformatics. 2021 Jan 15;22:23. doi: 10.1186/s12859-020-03924-5 (PMC7811225; doi:10.1186/s12859-020-03924-5)
Supplement: Supplementary file 3 — Additional file 3. Barcode and UUID of each TCGA sample. [file 12859_2020_3924_MOESM3_ESM.csv]

TCGA_barcode	tumor_file_uuid	normal_file_uuid
TCGA-CN-4738	142fc981-c09b-4d94-96d3-b0d48b4d59f2	6420a19a-13dc-4a15-9792-d6c02672c4c8
TCGA-BH-A0B3	82535082-739b-4a9b-8609-4724bbdd27ee	3e0ede40-674b-441b-9bb4-28f65ecb7d8c
TCGA-A2-A0D2	221d4b81-a70e-4647-8a9a-ce4866538392	956f0d4d-6f36-47f6-b9b0-f418ba4544c5
TCGA-A2-A04Q	77a8d1fa-9421-4333-b128-8a4b8fddfc6f	4f762d03-b511-4e74-a7af-6633100d33cd
TCGA-A2-A04Q	77a8d1fa-9421-4333-b128-8a4b8fddfc6f	4f762d03-b511-4e74-a7af-6633100d33cd
TCGA-A2-A0D2	221d4b81-a70e-4647-8a9a-ce4866538392	956f0d4d-6f36-47f6-b9b0-f418ba4544c5
TCGA-CN-4725	7ddc2537-f164-4a40-befe-6e0a3deed186	bf165379-dbd3-45a0-b736-21fb5757d11a
TCGA-BA-4075	85bcc36c-7376-4108-ac13-c495a75d3e00	5481b0b3-1652-4735-9746-fbf7bfb454a9
TCGA-CN-4733	c1887d1c-970a-4e8d-80df-a16844daef9f	42c2db46-32f6-476f-8c0a-eef25c7b64db
TCGA-CQ-6220	d86390d3-24c6-4e56-9b8a-d6b3ec75c989	7a4c76f2-7fac-4e3d-8651-0c74feb12abb
TCGA-CV-7247	0b4ae8f3-7acd-4d37-a39f-cb4fc2b537b4	eda6d221-38ba-4187-8a10-2c0217d09e31
TCGA-CQ-5327	3482a15d-acdc-4fcf-86a5-b015e57faefd	f13990a7-88ec-44b6-b54c-82cd223ab0e2
TCGA-CN-4740	c1580763-a5d9-4753-b80c-f8d5498a7494	d36d8c79-6394-457e-a92f-c582f98097a0
TCGA-BA-5555	cd7725ec-bc8e-4c93-aba5-19dbdeb78b0d	cb082daa-fb68-4836-bd36-abeed40b581c
TCGA-CN-4737	db7d0f46-b4eb-4cad-8324-08d0a5781624	fdf0a7f2-3007-49fa-b8f8-88f75e9f9396
TCGA-AA-3688	f0292645-2a44-4572-a3e7-4187c78f0618	e3f20272-feb4-4134-bc8d-637a5df2af3a
TCGA-A6-3808	58504a37-4eb0-44ec-bb5d-83e955521de2	41dba354-8dff-4d55-aed5-b424e1c3ae55
TCGA-AD-A5EJ	ce0bf9ea-efa0-4c54-8970-a703051d667e	42598f0e-7e52-4cd0-ab8d-06a385849f82
TCGA-CV-5431	0cba1ad9-9899-40b0-9fa7-dc39030c04e7	d7c39448-b5a1-49bb-8ff7-249509a8ffaf
TCGA-D6-6826	377f848a-3e59-4eee-bd9d-87fdc1a898bb	cb6e32f1-cfa4-4387-a53f-e7a562ac45d9
TCGA-CQ-6221	16de682b-970e-4857-821f-5a32d6b74f71	74dfb1a3-cdd5-4360-923f-2c18cd7e6044
TCGA-D6-6515	5a79073a-b6a0-41df-b26b-247649784d4d	9162c3e1-cccb-4dbd-8584-1ed07c67a6ae
TCGA-CV-5973	4965236e-7173-4701-bd61-0550f3451b03	195bab19-b8a4-467b-b019-332843975246
TCGA-CV-6003	b314312e-2a3f-45dd-a813-870344654395	ee070c27-f11a-4e98-9b45-ccc7d38c8241
TCGA-CH-5763	ba68ecb8-6421-467d-b680-850c82a0b95d	219139dd-608b-4b64-ba77-974018988c0c
TCGA-HC-7075	8f4cf0ab-38b1-49e1-8c15-82f9d02b5f9f	798928e0-e49d-420d-8f4a-d0345f5fe570
TCGA-CH-5788	fc337685-dcbd-4e7f-9b5b-369121193a7a	4087c08f-e268-43c8-939a-54a67cf78246
TCGA-14-1401	4f0c79b2-519a-4ee3-b253-bd2b2e67a90c	40d5fd3a-85f3-4e78-a7db-4cbc05ef380b
TCGA-06-5411	a5235cf1-9584-4e39-be51-b383765f3fec	056c4096-ae33-4fe4-b2b8-770c8f8eb89d
TCGA-27-2523	6359c1e1-c29c-4c79-a8ae-237f7a11a242	603d7e33-6642-42f4-acb3-5b6f04a195f6
TCGA-19-2629	f54e5ef9-adae-4612-98af-8247a3499567	8444fc18-5031-42cc-a853-f4a7c13e9de1
TCGA-CH-5789	93287c07-09e0-4643-b170-08b49803c218	834487d2-4198-43c2-b567-02b05a6d52f9
TCGA-CH-5750	84c3a2f5-0cac-4bc2-8734-3269860bd2c0	6173b866-6a9f-4c66-a7d7-4a27a7a974a2
TCGA-A2-A0D0	25ddf041-bc97-4ced-aa1a-cf0339d8c23b	d5cf3968-3a25-4d98-9af5-206f96cce6db
TCGA-A7-A0D9	43dc32db-2202-486d-82f4-388e37224379	4d84158c-282c-48bc-ae3d-55ada9b30f29
TCGA-CM-4750	eae74e76-b630-469d-9ad7-549fbfe64297	ec4b40d2-142c-4754-8825-4cdae52c5b9b
TCGA-CN-6018	ce9ca233-92c4-44b8-b97f-b56f1f73cb5a	c73af9fc-fb38-4307-955a-8e275bdab29f
TCGA-CV-6954	115469a6-3c3e-4a3b-adf9-ed831266829c	fa689d79-bedd-452e-935f-21bd4866b9d0
TCGA-CV-6959	ff9553cc-07a7-497f-be70-1ad5b8e09130	e12b73cf-efab-4371-8449-776e46f7949c
TCGA-CV-7429	4860e1b8-251e-4894-91f2-c9416a9b7f28	6998b65f-568a-4636-a6cb-07fb23e984a7
TCGA-D6-6823	250e5855-f3af-4c16-9efe-918be02bf754	60900e52-222a-400c-9981-8ea2dfba4553
TCGA-HC-8258	696d5596-7630-4286-a1c4-8a3ea96ddf16	9a96b90c-ef2a-4dc8-a554-8c646275ad73
TCGA-BA-5149	88e71e4f-d4a5-4136-844d-883107af63b9	4b0f007d-eb09-44cc-be19-114f76f43c09
TCGA-CQ-5325	a7440672-d797-4ad6-979a-c0835f0c2768	3fe557f8-8ca8-4e87-b083-a50b0c942824
TCGA-D6-6825	e785062a-dcec-4a1d-aa67-6089980c9e35	dac94d31-7c1f-4e4b-98af-a3a585b86fae
TCGA-BA-5153	3bd56918-8f2b-4486-86ea-e479c2cab413	246bc4c7-cd66-439e-b78e-15222d1efba7
TCGA-CN-5373	22213a76-97e9-4565-8074-c3046269b70a	166276f6-82c3-4536-bce5-6e520be8554c
TCGA-AY-4070	c0679a4e-afc6-4b64-80a5-35bf5e446cb1	b2605015-9592-44b0-b1e7-23aa852eff26
TCGA-AA-A01S	02f49f2b-40ad-427b-bb81-6ef0c6efc46d	272c148a-7ae2-411c-bdcf-153d522ba479
TCGA-CV-6933	76d94513-c228-445e-91f7-474a75422b69	8d4274cf-c829-4e6a-abf1-e3380c63ab8f
TCGA-CQ-5330	a37f15ec-e0df-4bcd-8275-88312d0a1566	583ffff7-e647-470a-ac1d-3d6bab206e8a
TCGA-BA-5151	d1067ce4-863a-49f4-9061-d2e677695382	fe120e7f-b67b-43e6-9502-3878c982d056
TCGA-CN-4727	f26c4909-b285-4ca0-ac40-fe65ad4a6a1a	03edf3dd-9b2f-4ef6-8846-5a0154eacc1e
TCGA-CQ-5329	b54a3eac-9c58-453d-9db1-395601ae82ea	9f0c3cb3-500d-46d1-8abc-1b4492354050
TCGA-CV-6960	5fdfb781-64fd-48dd-9d26-3de7bfdf5908	48a5d368-878b-4e4a-9232-501b2c2dfbfe
TCGA-BA-5557	bb531fb4-064f-47dd-8231-bd6131866968	11ddaf7c-cee4-47b6-a167-60967da1bd66
TCGA-CV-5976	ef7745ae-17be-41bc-a3a5-c24eeda89075	f5c4e8eb-c5ca-4eb2-b92d-a5a054c4a0c6
TCGA-BA-4074	da78e5e3-ea94-4ac2-8b21-69809cabb0c7	669ebf5f-7222-410b-b76e-2551f11e014f
TCGA-AA-3495	ac7b6f52-8a3c-41f0-b590-6d16d82863f4	17184d57-6ded-4ea5-bb9a-2c9a26bc6280
TCGA-AA-3502	7d50fac5-16eb-40e4-86fc-eb70a32ab5d4	ee4df32e-283a-460e-a5cd-5f70f81584c4
TCGA-AA-3510	0bb810fb-0134-4ea2-a821-41bbbdbd9155	0032406a-20bf-4092-832e-d73a3da4c00d
TCGA-AA-3664	9caec406-c1d9-43df-a730-7226fd5880b0	bb549fb1-8744-496c-bf19-13b063fd8edd
TCGA-CN-5360	56414402-7420-42b7-a93d-3d1f88308155	e5e36209-eb45-4a7f-b70a-547a36daace6
TCGA-CN-5363	624b1e50-b5bd-4a3f-98fd-4514bff3244d	97348237-93c4-44d0-9bb6-3c2ee7ac10a1
TCGA-BA-5558	4116c10d-23f4-49f2-bd5a-9b9466f08bfb	da16b0c3-9934-4caa-b4ca-5e4c5d9a4494
TCGA-IQ-7632	9f8feb9c-6c20-4997-afcf-24177e9a7829	dd7b51dc-f3ec-450a-91b7-909ceb81e85e
TCGA-CN-4729	8b48a937-18eb-4e54-95d1-680ce9284b60	a038764a-307f-4a6f-8fd0-5ad2d2e2c05e
TCGA-D6-6827	849f41d7-0557-40ce-bca0-8a54c496fef2	aef80235-e93d-436c-8a32-888344249391
TCGA-CV-7183	f449ea84-f7cf-4a26-bc43-707ac56f0038	f7f69891-d84b-4137-92ba-59f738bbc299
TCGA-CV-6954	115469a6-3c3e-4a3b-adf9-ed831266829c	90995f22-7f27-483b-9410-bfd068cdbc20
TCGA-CV-7178	f76f830b-a361-4cf5-a60f-69d4d574723f	428da9ec-1409-4479-843a-6d2ecff5f7b8
TCGA-D6-6517	e84f34a5-8df7-4824-92d7-4f53b4bace58	019b158f-ce54-4f1b-9db2-b82383657121
TCGA-14-1401	4f0c79b2-519a-4ee3-b253-bd2b2e67a90c	40d5fd3a-85f3-4e78-a7db-4cbc05ef380b
TCGA-BH-A0E0	fc737335-21e7-4997-b267-04d3f91043f5	48d26da8-f7ee-4828-890b-be10385c1187
TCGA-A2-A04Q	77a8d1fa-9421-4333-b128-8a4b8fddfc6f	4f762d03-b511-4e74-a7af-6633100d33cd
TCGA-A2-A04Q	77a8d1fa-9421-4333-b128-8a4b8fddfc6f	4f762d03-b511-4e74-a7af-6633100d33cd
TCGA-19-2624	d4065322-376e-4196-afdd-8e8b7d51e85b	64785886-d0ac-4d98-aa1e-77ceabff67f6
TCGA-A2-A04T	6dd42df3-896f-418a-9f13-468ac66d69bc	f9051235-b44d-460e-91f0-71118754ad79
TCGA-HC-7737	855b7ac8-18b6-4ec4-9471-8d12a802bf46	0f09b06b-7747-47b8-be3c-4e592ca62c5d
TCGA-06-2557	582d62de-97f1-4c69-8559-dd865f368abd	f266fe52-8138-457f-a795-43ae11a433b4
TCGA-14-1401	4f0c79b2-519a-4ee3-b253-bd2b2e67a90c	40d5fd3a-85f3-4e78-a7db-4cbc05ef380b
TCGA-BA-4076	f67d413c-c33d-4d97-9853-0b00f93f2304	ebc1363c-072a-468d-abba-3a9ac03513bf
TCGA-CX-7085	2a118e3e-c8f9-43b4-b1d7-4659e37a96ce	2187824f-bc90-441a-8180-5f1524daf954
TCGA-G9-7522	07b2c012-7fce-49d8-a6b8-6d5eb4907508	6544c47e-8718-4c5e-8c3e-94577b766269
TCGA-HI-7169	4ec05d23-3f9f-473a-b292-63ddb0e7d37f	070dd820-fa5a-42a2-8d3f-3a562df06f24
TCGA-AO-A0JJ	6d955c96-b34d-4aea-961b-378e856ae8cb	335753c7-066c-41ad-8616-f9ec5f6b22e8
TCGA-AO-A0J4	b518df9f-2eae-4c82-92e3-3eb196cdd3a5	4d68d5de-7417-49a8-adf6-12b3ccc612c0
TCGA-CN-4735	b8913a67-9dd4-41f9-8888-c998df0a0a23	430a1e6e-314d-47f4-82fe-d5976cdc409d
TCGA-CN-5366	0a7fb0ab-3302-4187-a567-58bc19979dc5	8d6d4c85-46e4-449c-9bc1-f75a4af110a6
TCGA-CN-4736	45c5cea2-56a4-43af-9c53-19302867f2d9	c96f69ef-daa9-46cf-b34f-d7c328956edd
TCGA-CN-4730	56942e06-fb67-4bf4-993e-16cb67f52239	2fecd58a-13da-4b74-ae07-237756d10f5c
TCGA-CN-5356	c8e59618-fd16-4e8e-abe2-e3d5d674390c	057502ad-201c-4e2a-967a-1ed9dbf9245b
TCGA-CN-5364	c408c80c-a712-46f0-8945-22511233d2bf	2dc9d158-11f1-4d04-a6e6-8075121def2e
TCGA-CV-5971	03c22e39-15a9-4b8a-8db1-cf41d618b7fc	1ceeef7f-0aec-40ec-b515-3b369cde02e2
TCGA-CV-7411	7db9b308-952d-4c12-98c4-9de1f4b9fbd2	9ad035d2-035c-4447-a744-24409cfeb23e
TCGA-CQ-7065	a7ab0507-8b7a-45aa-9e07-21bfc50fddd0	2b184042-0329-4d3e-866c-14da9baa50d2
TCGA-AZ-4682	fb93cdea-2ff1-454c-9fac-523a4bb11d62	06999186-ddf0-40ae-b4fb-80e9ffdac6d6
TCGA-CM-4747	e66cdfc9-e0b0-4ca4-bbcc-9ae23d9d663f	226c6a2b-0354-4f94-af55-1dc92b881c07
TCGA-AZ-4614	50679ea1-6443-43b4-ab23-0f7542f4cb98	d265532f-fb66-4ede-9987-db7efa4fb8bb
TCGA-AA-3968	7c5f1648-b5c0-4e96-a5ca-38b2630f40ee	0cd10640-5672-427b-b9a7-d5acdef28f73
TCGA-CV-7414	d2264558-e25d-4169-9e22-8f3c23b50ad9	2f7acc14-13c2-4d7a-8ba8-6f6e9d6e12b6
TCGA-CV-5966	a774b0c6-39f6-4601-9c2a-5a81369b9f87	29536ca9-0a82-43fd-869c-1663c534daee
TCGA-BB-4225	4903ac5e-6fa0-41de-b272-c4139a3c0632	4d810623-2a13-4ed1-ac3c-9582a8e96048
TCGA-CN-6013	2ca5ef3f-76f6-4db9-85e7-d32249cd642f	6b051d97-36f0-4a18-80f9-60c27c73c081
TCGA-CV-7428	234197c5-8479-49c1-9f04-5e9171364a3d	ff322aea-a4fd-4377-81b7-e8cac37aa770
TCGA-DQ-5625	33b84364-a81e-48fd-89d6-552802c7ff18	faef45e3-26d8-4053-a1ff-b62774815392
TCGA-CV-6938	a328ffc7-c5cd-4726-a75a-e625d33859a8	f15c68cb-d7b4-4f77-9154-f6beb21ff1f1
TCGA-BA-4077	4f243210-88ea-4d9f-88fd-faf45b45d38e	b95aebf7-d49b-41bd-86d3-66e2ef172c88
TCGA-CV-7238	3eb627a6-bbcf-4699-ad23-e52a26cd4453	70f8bf18-8050-4dad-9029-c90972a9bfb4
TCGA-DQ-5624	72ea153a-e312-4f8e-8fa6-bd705df2b106	72bf54c2-0056-4578-8448-34fb30ed8b3a
TCGA-HC-7233	4e0a9ee2-a019-4269-90e4-b6c02d5b0091	feec4567-def2-4a31-b762-696e39252247
TCGA-EJ-5503	b6f47487-689c-45fe-9716-1aa948f2b2c4	aa2d4c6b-fca5-4975-9fee-f2013c3563dc
TCGA-27-1831	c2dc8176-a9d4-4f93-877b-c6d55f074569	72646388-5b6e-44f7-844c-be38399a3410
TCGA-06-2570	c73a5a07-9d52-4d32-a3bc-1c70f3116562	77f02364-41bf-40bd-b1db-7b5ee0760e38
TCGA-02-2485	fd79ff6d-c0aa-4d12-8e39-1e3f1aab26a2	47eadee3-8b51-492f-bbd2-2ae4e75e124c
TCGA-14-1401	4f0c79b2-519a-4ee3-b253-bd2b2e67a90c	40d5fd3a-85f3-4e78-a7db-4cbc05ef380b
TCGA-AA-3553	b8e8f766-3a6f-4c2c-aeb0-ba7b926a3b99	6795b83b-1ca7-4060-a078-6649fa9004bb
TCGA-AA-3666	0bc29a5e-10c6-4c45-8cb6-2284ab7be445	58cda208-4b02-4391-9361-09d9fb432ba9
TCGA-AA-3675	f57af06a-9d5a-4a69-888a-8d611982b88e	a1895003-f469-49f2-a729-93d8405faf2c
TCGA-B6-A0RG	b38ff19d-a769-4388-81e2-03263bba7985	5ad51bb7-5bcd-42bc-b3ad-64bb242f91b3
TCGA-CM-4744	e1403b52-6792-4d08-acad-95659ceeca82	e3c7b057-8313-444c-ad60-7fedc6f305a7
TCGA-CV-6951	ec458668-da73-4d3e-8ac6-08a0e974b879	c7e5f6bc-d595-433f-89cc-cfd1cc99ff25
TCGA-CV-6952	7145e1a2-e609-45d9-a111-efe59656286d	48cd5e34-4d2c-4cb0-802c-1b4c2e7a44e1
TCGA-CV-7263	d8d79518-dd53-49b5-850c-3af45043e30c	64a6f3f5-8b60-439f-86f8-603118060103
TCGA-CN-5369	bd85b141-d240-412f-9b74-379c4e3797d2	054b3120-d8ab-44a6-93c2-a8a5ae1f7855
TCGA-CN-5367	9ab4b634-5191-4a97-b9df-f75528b90bae	b73d2b70-fbf3-440b-bf21-7a3ea5ebcdbd
TCGA-AY-4071	0335df8b-3dec-4304-95e5-47210ed06ba3	31d451c9-cf15-4db5-beb0-ed60aa728435
TCGA-A2-A04P	680a94d4-95ae-4e50-b380-28f9f3c3be71	38b3f71f-fbf5-46cd-91b9-a6233ac79a89
TCGA-B6-A0RI	9283f68e-d261-4afd-b0eb-0a29fdda83ca	a498f419-7468-4a58-8a82-6692d63a46df
TCGA-AO-A0JL	b39a31b9-dd85-403d-ac11-d7b6dd2703a6	4db7f9bb-a3b8-4b87-b98c-8ba5be69963f
TCGA-CN-6019	e7b9cb7d-0a1a-4461-ab89-108d02821762	7b49ae2c-674f-4f8f-b99b-fd2884c78a1b
TCGA-BA-4078	aaa9123e-a827-4226-9b51-0b04709fadb2	9f383e84-52bd-4beb-b916-e1c652c45e27
TCGA-BB-4223	e8bc6546-004a-4702-9289-b5c90582298e	a8c97047-ef56-4439-be7b-19e789bde2bf
TCGA-CN-6017	e0dae8a5-f74f-4e25-98c2-238e28c54863	553eeabf-a561-46bd-8f08-ad29986c1766
TCGA-BB-4224	44a7ef3f-57df-49e2-80b9-1f0dca51067f	5fadfb17-7c88-4357-a519-b6c61ea4dc49
TCGA-CN-4741	cd19ee2f-be9d-446a-9045-e7bfcafb49aa	ada75f19-f08c-4bbe-a617-4f070b55e658
TCGA-CQ-7068	77b40e7d-41a7-4e5d-a3e9-ce1e2d077c98	ab245773-e618-4653-9bbd-066158ce2131
TCGA-CV-6951	ec458668-da73-4d3e-8ac6-08a0e974b879	a087903d-fb41-4d87-9500-6b62de815139
TCGA-CV-7432	d1f8d81a-4553-4c26-9d59-534aa2475dca	7698153d-ef10-4787-a1d6-4b0022b02236
TCGA-AA-3672	5b874cb8-bbea-4250-9119-2cfab36b6b3c	ff013252-2316-471d-a3fb-fb531fc524f9
TCGA-CM-4746	cba07266-002c-406e-bfb3-5fc3483bb04b	454e7afb-d46f-4230-bbf3-ee5844e29cdc
TCGA-AA-3494	54d6782d-0a0f-403e-b2fc-14eacf6df778	829631e9-26f3-4717-b76a-4a55b87d6dcd
TCGA-AZ-4308	562ea734-bcd1-499a-8054-f710f2de3e41	fc1a3245-0316-493f-b46a-f179c1f6a452
TCGA-A6-3807	d5f643a5-b69b-499a-8aab-7fc6520f2e55	e14fd460-b6c8-44b8-81ad-b9ce224af5cb
TCGA-CA-5256	21c81645-36f0-4e4a-8f23-b589998bcb76	1adb4258-b5bf-4496-a9fa-8f7a1ce8b667
TCGA-AA-A03J	14bb9972-65a2-4788-aee4-aa4bc06b39f4	39ecbe8b-f969-4295-91c5-0a82dff4041a
TCGA-AA-A01Q	f50b391c-a832-4938-86aa-0ae2e8261a9e	d65a9979-1e3f-4a41-92ec-18be75411835
TCGA-DQ-5630	865b23ff-32b6-41bf-8316-cde4e80d7873	1c95b304-0beb-462d-bb72-fe1946dfbc5f
TCGA-CN-4742	e655fe0a-a859-4967-b69c-4c8d36a8a7e0	2f928254-a183-425a-b4d0-4a9317c432fd
TCGA-CV-5966	a774b0c6-39f6-4601-9c2a-5a81369b9f87	41d152b5-0e3b-4db4-a2b0-0f2a5276d6e8
TCGA-CV-7407	e5709830-4141-4354-94f0-94f576fe84c9	324e0ca4-45b2-4348-bcc6-969674ada4bc
TCGA-CV-5970	e7fcc1c5-e66d-4024-adb8-45def5252f1a	004bd2ad-a03c-45c2-9e51-6051014fe91b
TCGA-BA-5559	a6749339-8b87-4219-84dd-8045857cbe79	e4331399-eb06-4ee0-a375-64ffa929d8e7
TCGA-CN-4731	50e66965-d2d5-49dd-a113-8b1751d6f7b7	bb50f6f4-9a32-49a6-a81f-dca3c16699cd
TCGA-CV-6952	7145e1a2-e609-45d9-a111-efe59656286d	0e2d0224-15cc-4ffb-b42d-300f4f08688a
TCGA-DQ-5631	9aae2925-69ec-44f9-bc1d-bfefd16ce242	f614c1a4-6710-4035-bf2b-23679a3c3fd0
TCGA-G9-6370	48541dbc-810e-4dad-a90a-5d33e6df1766	9fc2ef6c-ec15-45d8-ac6a-b1ea9c18d59c
TCGA-CV-5439	e10c02de-cabd-4311-baab-3bb90e13717f	f81e667a-9c30-4093-8e59-c8fa7f8b772c
TCGA-26-5132	68345c45-66a1-48a6-a6a5-ed29b8525b04	d35abd2a-0380-439d-bdd4-c53e9119ac66
TCGA-02-2483	8f0bfbe1-af94-4579-bcd2-696056315c1e	934948e1-5e16-4a37-bc5f-5a77d134b1e7
TCGA-06-0744	fec78208-6a76-43eb-9c8c-a3d7c5d55fed	95eaa467-4f9b-4391-9ac5-140e03db95db
TCGA-19-2620	57c2175a-25d3-4859-9eab-ecf3563510e9	0ff3404e-df40-4aff-8e66-fa8a76963985
TCGA-BH-A0H0	11f5f965-f934-4815-a294-395459390c2b	45b4fccd-bfa3-497e-a46a-b39a2b2d1263
TCGA-06-0686	4d80b67a-08f2-45cf-84b2-9aabce938c2f	f2207f8d-d1c7-4dbb-93c6-390acb85876f
TCGA-CN-5355	083daa5f-0e79-4402-94b2-48a892a5a4f1	b41ec820-7463-4bef-84a1-09d5c40fc499
TCGA-C8-A12Q	bb80680a-245c-421b-a3ef-198dc78bad1e	53c73214-7b73-4c24-9cae-1c11fcb39573
